# Supplementary material for: Large-Scale Biogeographical Shifts of Abundance of Antibiotic Resistance Genes and Marine Bacterial Communities as Their Carriers along a Trophic Gradient
Source: Int J Mol Sci. 2024 Jan 4;25(1):654. doi: 10.3390/ijms25010654 (PMC10779287; doi:10.3390/ijms25010654)
Supplement: Supplementary file 1 [file ijms-25-00654-s001.zip]

Archive with 1 entries (1 files):
- ijms-2775429-supplementary.xlsx
