# Supplementary material for: Large-Scale Biogeographical Shifts of Abundance of Antibiotic Resistance Genes and Marine Bacterial Communities as Their Carriers along a Trophic Gradient
Source: Int J Mol Sci. 2024 Jan 4;25(1):654. doi: 10.3390/ijms25010654 (PMC10779287; doi:10.3390/ijms25010654)
Supplement: Supplementary file 1 [file ijms-25-00654-s001.zip › ijms-2775429-supplementary.xlsx]

## Sheet: Table S1
Sampling date (dd/mm/y)	Station	GPS coordinates	Depth (m)	BP (104 cells mL-1 h-1)	HB (106 mL-1)	HNA (%)	LNA (%)	VLP (106 mL-1)	HNF (103 mL-1)	SYN (103 mL-1)	PRO (103 mL-1)	PE (103 mL-1)	Chl a mg m-3	TEMP (°C)	SAL (‰)	pH	O2(ML/L)	NO3 [µmol L-1]	NO2 [µmol L-1]	N-NH4 [µmol L-1]	PO4 [µmol L-1]	SIO2 [µmol L-1]
31/03/2021	JS	43° 32' 1''; 16° 29' 9''	0	0.11	0.326	53.4	46.6	5.234	3.534	14.83	0.63	4.8	0.37	13.8	0.2	8.5	5.781	0.43	0.005	0.01	0.003	1.841
2021-07-09	JS	43° 32' 1''; 16° 29' 9''	0	0.13	0.56	55.7	44.3	7.152	2.483	6.37	2.15	2.33	0.13	18	0.8	7.4	6.99	1.12	0.03	0.08	0.021	1.062
24/03/2021	VS	43° 31' 57''; 16° 27' 14''	0	0.27	0.806	32.9	67.1	6.275	1.49	81.43	2.053.1	15.15	1.18	12.68	37.13	8.19	5.755	3.409	0.216	0.735	0.202	5.006
24/03/2021	VB	43° 31' 57''; 16° 27' 14''	18	0.2	0.817	27.3	69.7	6.394	1.21	36.13	0.27	6.88	1.11	12.94	37.95	8.19	5.705	0.929	0.244	0.194	0.151	2.379
17/08/2021	VS	43° 31' 57''; 16° 27' 14''	0	0.31	1.31	34	66	16.682	1.74	3.8	0.8	2.23	0.64	27.004	37.42	8.23	5.215	0.743	0.037	0.268	0.05	2.035
17/08/2021	VB	43° 31' 57''; 16° 27' 14''	18	0.42	1.24	31.5	68.5	15.08	1.54	18.77	0.88	2.3	0.88	24.789	38.031	8.18	5.16	0.386	0.143	0.454	0.09	2.808
31/03/2021	KS	43° 54' 5''; 16° 42' 83''	0	0.12	0.786	58.7	41.3	8.758	2.237	0.47	2.07	0.8	0.37	15	33.5	8.16	5.781	5.678	0.187	1.018	0	3.493
2021-07-09	KS	43° 54' 5''; 16° 42' 83''	0	0.11	0.87	43	57	4.481	0.589	38.65	0.28	2.25	0.13	22.6	32.1	7.91	4.894	0.483	0.043	0.268	0.021	1.062
24/03/2021	KBS	43° 31' 10''; 16° 22' 52''	0	0.11	0.436	24.3	75.7	5.9	1.56	7.53	29.5	77.85	0.47	12.22	37.62	8.21	5.806	0.319	0.094	0.117	0.013	1.841
24/03/2021	KBB	43° 31' 10''; 16° 22' 52''	35	0.19	0.673	26	74	4.917	0.96	46.24	2.094	6.72	0.96	13.34	38.16	8.18	5.493	0.913	0.212	0.01	0.053	2.487
17/08/2021	KBS	43° 31' 10''; 16° 22' 52''	0	0.09	0.4	84.9	15.1	11.681	0.83	1.52	0.58	1.53	0.2	27.01	37.63	8.25	4.827	0.378	0.043	0.335	0.011	0.581
17/08/2021	KBB	43° 31' 10''; 16° 22' 52''	35	0.2	0.64	81.3	18.7	10.227	0.55	5.65	0.9	1.68	0.45	16.53	38.56	8.17	4.879	0.238	0.063	0.257	0.035	2.443
29/03/2021	SCS	43° 26' 13''; 16° 23' 44''	0	0.08	0.48	28.1	71.9	5.696	0.83	8.28	0.13	1.83	0.27	13.88	37.97	8.17	5.87	0.429	0.004	0.52	0.027	1.336
29/03/2021	SCB	43° 26' 13''; 16° 23' 44''	50	0.19	0.469	28	72	3.848	0.72	9.05	0.85	1.83	0.33	14.3	38.73	8.16	5.281	1.374	0.193	0.224	0.109	1.498
18/08/2021	SCS	43° 26' 13''; 16° 23' 44''	0	0.29	0.56	45.1	54.9	12.896	0.65	3.67	0.18	0.75	0.06	26.873	37.678	8.12	4.894	0.292	0.063	0.268	0	0.858
18/08/2021	SCB	43° 26' 13''; 16° 23' 44''	50	0.17	0.36	31.6	68.4	9.201	0.4	5.75	0.88	5.13	0.66	15.077	38.741	8.07	4.964	0.646	0.339	0.628	0.075	3.777
30/03/2021	STS	43° 2' 39''; 16° 17' 6''	0	0.08	0.423	25.7	74.3	3.331	0.7	27.59	0.15	3.2	0.2	14.2	38.6	8.18	5.627	0.516	0.071	0	0.027	1.245
30/03/2021	STB	43° 2' 39''; 16° 17' 6''	100	0.09	0.271	28.3	71.7	2.471	0.23	0.62	0.008	0.32	0.06	14.61	38.93	8.14	5.136	2.042	0.573	0.128	0.067	1.268
19/08/2021	STS	43° 2' 39''; 16° 17' 6''	0	0.11	0.28	33.3	66.7	10.769	0.55	0.37	0.1	0.53	0.05	26.435	38.843	8.11	4.779	0.483	0.089	0.022	0.057	1.265
19/08/2021	STB	43° 2' 39''; 16° 17' 6''	100	0.07	0.24	26.4	73.6	4.166	0.06	0.67	5.13	1.37	0.07	15.235	39.017	8.06	4.796	3.239	0.257	0.071	0.137	2.894
				*Taken from Dželalija, M.; Kvesić-Ivanković, M.; Jozić, S.; Ordulj, M.; Kalinić, H.; Pavlinović, A.; Šamanić, I.; Maravić, A. Marine Resis-tome of a Temperate Zone: Distribution, Diversity, and Driving Factors across the Trophic Gradient. Water Res. 2023, 246, 120688, doi:10.1016/j.watres.2023.120688.

## Sheet: Table S2 
	WINTER															SUMMER
		AZM		CTX		GEN		SXT		TET							AZM		CTX		GEN		SXT		TET
		Bottom	Surface	Bottom	Surface	Bottom	Surface	Bottom	Surface	Bottom	Surface						Bottom	Surface	Bottom	Surface	Bottom	Surface	Bottom	Surface	Bottom	Surface
	J	/	0.852853	/	4.16817	/	1.67447	/	1.67447	/	36.2763					J	/	1.47341	/	1.44682	/	2.04284	/	12.1418	/	23.8405
	KS	/	0.0653621	/	16.8126	/	0.0182772	/	0.0182772	/	56.7016					KS	/	0.30563	/	2.8311	/	3.16354	/	6.03217	/	7.57641
	VB/VS	0.129032	0.0224172	0.362581	6.73684	2.45806	0.145517	0.0354839	0.145517	9.99677	7.23684					VB/VS	0.0282692	0.0229698	0.778077	0.549188	2.55	1.24084	0.0584615	0.0352668	4.82308	4.87239
	KBB/KBS	0.587678	0.00264484	0.661137	0.937028	9.58294	0.00755668	0.138863	0.00755668	3.07109	14.5088					KBB/KBS	0.427273	0.183003	0.260227	0.528676	0.268371	1.28259	0.235133	0.0745568	3.10227	8.55892
	SCB/SCS	1.80652	0.00411392	3.33913	0.00521203	1.57174	0.318987	0.46125	0.318987	11.687	6.31899					SCB/SCS	0.445	0.0258065	3.6	3.17204	4.775	2.7	2.21	0.0301075	22.5	22.2258
	STB/STS	0.139701	0.0448485	0.681716	1.99848	0.961567	0.636364	0.24291	0.636364	2.12127	3.1					STB/STS	0.317344	1.29545	2.535	4.03295	1.90125	4.60909	0.2275	0.686932	8.23875	4.03295
	Station seasonal differences				Seasonal antibiotic variations
	STATION	p value(t.test)			ANTIBIOTIC	p value t.test
	J	0.835795649			AZM BOTTOM	0.341072
	KS	0.322233909			AZM SURFACE	0.105641
	VBB/VBS	0.155947597			CTX BOTTOM	0.318636
	KBB/KBS	0.205754497			CTX SURFACE	0.296386
	SCB/SCS	0.069408777			GEN BOTTOM	0.651976
	STB/STS	0.020357541			GEN SURFACE	0.014681
					SXT BOTTOM	0.333359
					SXT SURFACE	0.203187
					TET BOTTOM	0.430988
					TET SURFACE	0.367859

## Sheet: Table S3
SUMMER
Summer
Location/Gene	blaCTX-M	mphA	blaTEM	blaVIM	sul1	sul2	tetA	tetB	intl1	aac3-2	ermB
JS	8.52E-05	0.025794	0.000493	6.66E-05	0.002063	0.000844	1601556	1.87E-05	0.001819	0.00517	0.961314
KS	0.058339	0.279255	0.095384	0.017509	0.008653	0.025323	0.231538	0.003529	0.000255	0.139496	0.022988
VB	0.000208	0.000541	0.000622	2.13E-05	3.61E-05	0.000261	0.111477	2.24E-05	4.33E-05	0.001741	0.046286
VS	0.000127	0.001124	0.000205	1.99E-05	4.63E-05	5.51E-05	0.012177	7.31E-06	6.88E-06	0.000575	0.027851
KBB	0.449236	1022091	0.870314	0.140781	0.020242	0.042947	0.465159	0.029636	0.013259	0.364519	0
KBS	0.121017	0.402737	0.420151	0.017624	0.006814	0.013908	3335327	0.006197	0.024014	0.097022	0
SCB	0.062935	0.078606	0.078728	0.007751	0.006745	0.01681	0.050976	0.006459	0.000119	0.144485	8364812
SCS	0.099405	0.684219	0.139423	0.033052	0.011361	0.034875	0.686317	0.004821	0.001005	0.248559	0.794755
STB	0.000119	0.005587	0.000282	4.48E-05	4.23E-05	0.000129	0.041431	1.33E-05	5.90E-06	0.001742	0.003457
STS	0.000352	0.000892	0.000531	4.23E-06	4.08E-05	6.40E-05	0.004975	2.68E-05	2.32E-05	0.00068	0.000231
WINTER
Location/Gene	blaCTX-M	mphA	blaTEM	blaVIM	sul1	sul2	tetA	tetB	intl1	aac3-2	ermB
JS	0.416905	0.082402	0.0361	0.006417	0.049334	0.126939	2570366	0.044361	0.0666	0.006048	0.743784
KS	0.243841	0.101285	0.02217	0.01799	0.049956	0.079964	180243	0.030452	0.043615	0.005587	0.685808
VB	0.291977	0.023803	0.012739	0.019859	0.019388	0.029519	1984751	0.033294	0.082092	0.00373	0.553846
VS	0.317526	0.066079	0.023835	0.024918	0.024175	0.090539	6639974	0.127737	0.065441	0.008693	0.60203
KBB	0.362269	0.072092	0.049322	0.016281	0.066556	0.13917	2353135	0.045194	0.015379	0.00631	2644411
KBS	0.319523	0.070378	0.022842	0.016289	0.029016	0.079352	2432556	0.038193	0.014765	0.006469	0.645467
SCB	0.46759	0.098353	0.038312	0.025844	0.044679	0.090876	2256587	0.077658	0.014583	0.014805	0.77456
SCS	0.194281	0.1152	0.02319	0.021916	0.062961	0.105279	3718108	0.033052	0.014988	0.01412	0.460921
STB	0.478911	0.148728	0.03347	0.044548	0.030995	0.106591	2085412	0.083521	0.032294	0.100126	1417662
STS	0.598538	0.101929	0.036654	0.044221	0.070612	0.125302	484507	0.093864	0.027477	0.024325	0.866014
2way ANOVA
Sidak's multiple comparisons test
Alpha	0.05
blaTEM	Mean Diff,	95,00% CI of diff,	Significant?	Summary	Adjusted P Value
Winter - Summer
J	1.871	1,319 to 2,423	Yes	****	<0,0001
KS	-0.581	-1,133 to -0,02880	Yes	*	0.0333
VB	1.311	0,7583 to 1,863	Yes	****	<0,0001
VS	2.151	1,599 to 2,703	Yes	****	<0,0001
KBB	-0.8846	-1,437 to -0,3323	Yes	***	0.0003
KBS	-1.328	-1,881 to -0,7762	Yes	****	<0,0001
SCB	-0.4161	-0,9683 to 0,1362	No	ns	0.2723
SCS	-0.7315	-1,284 to -0,1792	Yes	**	0.0033
STB	2.094	1,542 to 2,647	Yes	****	<0,0001
STS	2.012	1,459 to 2,564	Yes	****	<0,0001
blaVIM	Mean Diff,	95,00% CI of diff,	Significant?	Summary	Adjusted P Value
Winter - Summer
J	1.645	0,7478 to 2,542	Yes	****	<0,0001
KS	0.1018	-0,7954 to 0,9990	No	ns	>0,9999
VB	4.75	3,853 to 5,647	Yes	****	<0,0001
VS	3.38	2,482 to 4,277	Yes	****	<0,0001
KBB	-0.7148	-1,612 to 0,1823	No	ns	0.2093
KBS	-0.2406	-1,138 to 0,6566	No	ns	0.9965
SCB	0.3286	-0,5685 to 1,226	No	ns	0.9648
SCS	0.02504	-0,8721 to 0,9222	No	ns	>0,9999
STB	2.944	2,047 to 3,841	Yes	****	<0,0001
STS	4.02	3,123 to 4,917	Yes	****	<0,0001
blaCTX-M	Mean Diff,	95,00% CI of diff,	Significant?	Summary	Adjusted P Value
Winter - Summer
J	3.744	3,220 to 4,268	Yes	****	<0,0001
KS	0.6809	0,1568 to 1,205	Yes	**	0.0042
VB	3.16	2,636 to 3,684	Yes	****	<0,0001
VS	3.422	2,898 to 3,946	Yes	****	<0,0001
KBB	0.1147	-0,4093 to 0,6388	No	ns	0.9994
KBS	0.429	-0,09502 to 0,9531	No	ns	0.1821
SCB	0.821	0,2970 to 1,345	Yes	***	0.0004
SCS	0.4767	-0,04737 to 1,001	No	ns	0.0979
STB	3.597	3,072 to 4,121	Yes	****	<0,0001
STS	3.316	2,792 to 3,840	Yes	****	<0,0001
sul1	Mean Diff,	95,00% CI of diff,	Significant?	Summary	Adjusted P Value
Winter - Summer
J	1.375	0,9067 to 1,844	Yes	****	<0,0001
KS	1.018	0,5495 to 1,487	Yes	****	<0,0001
VB	2.543	2,074 to 3,012	Yes	****	<0,0001
VS	2.815	2,346 to 3,284	Yes	****	<0,0001
KBB	0.3579	-0,1108 to 0,8266	No	ns	0.2563
KBS	0.4564	-0,01234 to 0,9251	No	ns	0.0611
SCB	0.4595	-0,009211 to 0,9282	No	ns	0.0581
SCS	0.426	-0,04267 to 0,8947	No	ns	0.0983
STB	2.873	2,404 to 3,342	Yes	****	<0,0001
STS	3.384	2,915 to 3,852	Yes	****	<0,0001
sul2	Mean Diff,	95,00% CI of diff,	Significant?	Summary	Adjusted P Value
Winter - Summer
J	1.961	1,279 to 2,642	Yes	****	<0,0001
KS	0.7074	0,02598 to 1,389	Yes	*	0.0372
VB	2.714	2,033 to 3,396	Yes	****	<0,0001
VS	2.986	2,305 to 3,668	Yes	****	<0,0001
KBB	-0.3935	-1,075 to 0,2880	No	ns	0.6311
KBS	0.03267	-0,6487 to 0,7141	No	ns	>0,9999
SCB	-0.1608	-0,8422 to 0,5206	No	ns	0.9988
SCS	-0.3204	-1,002 to 0,3610	No	ns	0.8472
STB	2.361	1,679 to 3,042	Yes	****	<0,0001
STS	2.637	1,955 to 3,318	Yes	****	<0,0001
tetA	Mean Diff,	95,00% CI of diff,	Significant?	Summary	Adjusted P Value
Winter - Summer
J	0.2048	-0,6378 to 1,047	No	ns	0.9984
KS	1.112	0,2696 to 1,955	Yes	**	0.0035
VB	1.762	0,9195 to 2,605	Yes	****	<0,0001
VS	2.792	1,949 to 3,635	Yes	****	<0,0001
KBB	0.7461	-0,09655 to 1,589	No	ns	0.1162
KBS	-0.01296	-0,8556 to 0,8297	No	ns	>0,9999
SCB	1.447	0,6045 to 2,290	Yes	****	<0,0001
SCS	0.3919	-0,4507 to 1,235	No	ns	0.8555
STB	1.66	0,8173 to 2,503	Yes	****	<0,0001
STS	3.02	2,177 to 3,863	Yes	****	<0,0001
tetB	Mean Diff,	95,00% CI of diff,	Significant?	Summary	Adjusted P Value
Winter - Summer
J	3.342	2,681 to 4,003	Yes	****	<0,0001
KS	0.9703	0,3093 to 1,631	Yes	***	0.0009
VB	3.163	2,502 to 3,824	Yes	****	<0,0001
VS	4.337	3,676 to 4,998	Yes	****	<0,0001
KBB	0.3627	-0,2983 to 1,024	No	ns	0.6949
KBS	0.8102	0,1492 to 1,471	Yes	**	0.0079
SCB	2.637	1,976 to 3,298	Yes	****	<0,0001
SCS	0.8936	0,2326 to 1,555	Yes	**	0.0026
STB	3.82	3,159 to 4,481	Yes	****	<0,0001
STS	3.681	3,020 to 4,342	Yes	****	<0,0001
aac3-2	Mean Diff,	95,00% CI of diff,	Significant?	Summary	Adjusted P Value
Winter - Summer
J	0.03297	-0,7065 to 0,7724	No	ns	>0,9999
KS	-1.552	-2,292 to -0,8127	Yes	****	<0,0001
VB	0.5894	-0,1500 to 1,329	No	ns	0.2089
VS	1.216	0,4761 to 1,955	Yes	***	0.0002
KBB	-1.869	-2,609 to -1,130	Yes	****	<0,0001
KBS	-1.015	-1,754 to -0,2753	Yes	**	0.0022
SCB	-1.037	-1,776 to -0,2976	Yes	**	0.0017
SCS	-1.264	-2,003 to -0,5244	Yes	****	<0,0001
STB	1.473	0,7334 to 2,212	Yes	****	<0,0001
STS	1.592	0,8528 to 2,332	Yes	****	<0,0001
ermB	Mean Diff,	95,00% CI of diff,	Significant?	Summary	Adjusted P Value
Winter - Summer
J	-0.06393	-1,524 to 1,397	No	ns	>0,9999
KS	1.352	-0,1089 to 2,812	No	ns	0.0874
VB	2.046	0,5851 to 3,506	Yes	**	0.0017
VS	1.258	-0,2022 to 2,719	No	ns	0.137
KBB	0.5045	-0,9560 to 1,965	No	ns	0.9763
KBS	-0.02098	-1,481 to 1,439	No	ns	>0,9999
SCB	-0.8992	-2,360 to 0,5613	No	ns	0.5446
SCS	-0.1886	-1,649 to 1,272	No	ns	>0,9999
STB	2.333	0,8724 to 3,793	Yes	***	0.0003
STS	3.254	1,793 to 4,714	Yes	****	<0,0001
intl1	Mean Diff,	95,00% CI of diff,	Significant?	Summary	Adjusted P Value
Winter - Summer
J	1.577	0,7535 to 2,401	Yes	****	<0,0001
KS	2.345	1,521 to 3,168	Yes	****	<0,0001
VB	3.04	2,216 to 3,863	Yes	****	<0,0001
VS	4.149	3,325 to 4,972	Yes	****	<0,0001
KBB	0.1292	-0,6943 to 0,9528	No	ns	>0,9999
KBS	-0.1994	-1,023 to 0,6241	No	ns	0.9985
SCB	1.874	1,051 to 2,698	Yes	****	<0,0001
SCS	1.141	0,3177 to 1,965	Yes	**	0.0019
STB	4.071	3,248 to 4,895	Yes	****	<0,0001
STS	3.146	2,323 to 3,970	Yes	****	<0,0001
mphA	Mean Diff,	95,00% CI of diff,	Significant?	Summary	Adjusted P Value
Winter - Summer
J	0.4928	0,07896 to 0,9066	Yes	*	0.0106
KS	-0.6032	-1,017 to -0,1894	Yes	**	0.001
VB	1.612	1,198 to 2,026	Yes	****	<0,0001
VS	1.74	1,326 to 2,154	Yes	****	<0,0001
KBB	-1.036	-1,449 to -0,6218	Yes	****	<0,0001
KBS	-0.8959	-1,310 to -0,4821	Yes	****	<0,0001
SCB	-0.08953	-0,5033 to 0,3243	No	ns	0.9994
SCS	-0.5687	-0,9825 to -0,1549	Yes	**	0.0021
STB	1.442	1,028 to 1,856	Yes	****	<0,0001
STS	2.103	1,689 to 2,517	Yes	****	<0,0001

## Sheet: Table S4
SUMMER														SUMMER
SUMMER_Spearman's rank correlations between genes														SUMMER_Spearman's rank correlations between genes
	blaCTX-M	mphA	blaTEM	blaVIM	sul1	sul2	tetA	tetB	intl1	aac3-2	ermB				blaCTX-M	mphA	blaTEM	blaVIM	sul1	sul2	tetA	tetB	intl1	aac3-2	ermB
blaCTX-M	1	0.75	0.93	0.75	0.72	0.73	0.38	0.92	0.62	0.72	-0.39			blaCTX-M		0.0133	0.0001	0.0133	0.0186	0.0158	0.2763	0.0002	0.0537	0.0186	0.2665
mphA	0.75	1	0.79	0.96	0.98	0.88	0.67	0.73	0.76	0.9	-0.2			mphA	0.0133		0.0061	0	0	0.0008	0.033	0.0158	0.0111	0.0003	0.5784	p ***[0.0001-0.001]
blaTEM	0.93	0.79	1	0.85	0.76	0.87	0.62	0.92	0.79	0.82	-0.33			blaTEM	0.0001	0.0061		0.0016	0.0111	0.0012	0.0537	0.0002	0.0061	0.0038	0.3544	p **[0.001-0.01]
blaVIM	0.75	0.96	0.85	1	0.93	0.94	0.76	0.76	0.79	0.94	-0.14			blaVIM	0.0133	0	0.0016		0.0001	0	0.0111	0.0111	0.0061	0	0.7001	p*[0.01-0.05]
sul1	0.72	0.98	0.76	0.93	1	0.88	0.61	0.7	0.72	0.88	-0.13			sul1	0.0186	0	0.0111	0.0001		0.0008	0.06	0.0251	0.0186	0.0008	0.7126
sul2	0.73	0.88	0.87	0.94	0.88	1	0.65	0.82	0.73	0.98	0.01			sul2	0.0158	0.0008	0.0012	0	0.0008		0.0425	0.0038	0.0158	0	0.9867
tetA	0.38	0.67	0.62	0.76	0.61	0.65	1	0.43	0.9	0.6	0			tetA	0.2763	0.033	0.0537	0.0111	0.06	0.0425		0.2145	0.0003	0.0667	1
tetB	0.92	0.73	0.92	0.76	0.7	0.82	0.43	1	0.68	0.83	-0.19			tetB	0.0002	0.0158	0.0002	0.0111	0.0251	0.0038	0.2145		0.0289	0.0029	0.6021
intl1	0.62	0.76	0.79	0.79	0.72	0.73	0.9	0.68	1	0.68	-0.16			intl1	0.0537	0.0111	0.0061	0.0061	0.0186	0.0158	0.0003	0.0289		0.0289	0.6628
aac3-2	0.72	0.9	0.82	0.94	0.88	0.98	0.6	0.83	0.68	1	0.03			aac3-2	0.0186	0.0003	0.0038	0	0.0008	0	0.0667	0.0029	0.0289		0.9336
ermB	-0.39	-0.2	-0.33	-0.14	-0.13	0.01	0	-0.19	-0.16	0.03	1			ermB	0.2665	0.5784	0.3544	0.7001	0.7126	0.9867	1	0.6021	0.6628	0.9336
WINTER														WINTER
WINTER_Spearman's rank correlations between genes														WINTER_Spearman's p values for gene correlations
	blaCTX-M	mphA	blaTEM	blaVIM	sul1	sul2	tetA	tetB	intl1	aac3-2	ermB				blaCTX-M	mphA	blaTEM	blaVIM	sul1	sul2	tetA	tetB	intl1	aac3-2	ermB
blaCTX-M	1	0.28	0.71	0.39	0.21	0.54	0.14	0.72	-0.18	0.6	0.79			blaCTX-M		0.425	0.0217	0.26	0.5563	0.1076	0.7009	0.0186	0.6272	0.0667	0.0061
mphA	0.28	1	0.25	0.49	0.59	0.44	-0.03	0.01	-0.33	0.65	0.33			mphA	0.425		0.4888	0.1497	0.0739	0.2004	0.9338	0.9867	0.3466	0.0425	0.3466	p ***[0.0001-0.001]
blaTEM	0.71	0.25	1	0.12	0.54	0.83	0.32	0.61	-0.39	0.49	0.77			blaTEM	0.0217	0.4888		0.7514	0.1076	0.0029	0.3655	0.06	0.26	0.1497	0.0092	p **[0.001-0.01]
blaVIM	0.39	0.49	0.12	1	-0.05	-0.05	0.09	0.54	-0.18	0.79	0.13			blaVIM	0.26	0.1497	0.7514		0.881	0.881	0.8028	0.1076	0.6272	0.0061	0.7261	p*[0.01-0.05]
sul1	0.21	0.59	0.54	-0.05	1	0.71	0.21	-0.04	-0.35	0.24	0.45			sul1	0.5563	0.0739	0.1076	0.881		0.0217	0.5563	0.9074	0.3282	0.5109	0.1869
sul2	0.54	0.44	0.83	-0.05	0.71	1	0.35	0.38	-0.12	0.36	0.68			sul2	0.1076	0.2004	0.0029	0.881	0.0217		0.3282	0.2763	0.7514	0.3104	0.0289
tetA	0.14	-0.03	0.32	0.09	0.21	0.35	1	0.52	-0.12	0.38	-0.15			tetA	0.7009	0.9338	0.3655	0.8028	0.5563	0.3282		0.1276	0.7514	0.2763	0.6761
tetB	0.72	0.01	0.61	0.54	-0.04	0.38	0.52	1	-0.03	0.64	0.48			tetB	0.0186	0.9867	0.06	0.1076	0.9074	0.2763	0.1276		0.9338	0.0479	0.1615
intl1	-0.18	-0.33	-0.39	-0.18	-0.35	-0.12	-0.12	-0.03	1	-0.53	-0.21			intl1	0.6272	0.3466	0.26	0.6272	0.3282	0.7514	0.7514	0.9338		0.1173	0.5563
aac3-2	0.6	0.65	0.49	0.79	0.24	0.36	0.38	0.64	-0.53	1	0.37			aac3-2	0.0667	0.0425	0.1497	0.0061	0.5109	0.3104	0.2763	0.0479	0.1173		0.2931
ermB	0.79	0.33	0.77	0.13	0.45	0.68	-0.15	0.48	-0.21	0.37	1			ermB	0.0061	0.3466	0.0092	0.7261	0.1869	0.0289	0.6761	0.1615	0.5563	0.2931

## Sheet: Table S5
WINTER													SUMMER
ARG-ARG	blaCTX-M	mphA	blaTEM	blaVIM	sul1	sul2	tetA	tetB	intl1	aac3-2	ermB		ARG-ARG	blaCTX-M	mphA	blaTEM	blaVIM	sul1	sul2	tetA	tetB	intl1	aac3-2	ermB
blaCTX-M	1	0.306015	0.600764	0.605806	0.22079	0.440407	0.10313	0.53686	-0.14931	0.438511	0.244427		blaCTX-M	1	0.906185	0.972453	0.98629	0.916421	0.811628	0.13633	0.992312	0.573659	0.880129	-0.06266
mphA	0.306015	1	0.34961	0.5516	0.374779	0.513247	-0.05497	0.189909	-0.53604	0.721786	0.10767		mphA	0.906185	1	0.874569	0.902187	0.952889	0.928763	0.224579	0.860999	0.536065	0.944057	-0.15901
blaTEM	0.600764	0.34961	1	0.125829	0.614565	0.852201	-0.05637	0.215831	-0.48947	0.182602	0.756334		blaTEM	0.972453	0.874569	1	0.930934	0.859759	0.736563	0.326692	0.951166	0.745161	0.801515	-0.13199
blaVIM	0.605806	0.5516	0.125829	1	0.064783	0.117309	0.27888	0.600554	-0.24024	0.733887	0.061623		blaVIM	0.98629	0.902187	0.930934	1	0.902768	0.807185	0.023302	0.978816	0.458167	0.873764	-0.12811
sul1	0.22079	0.374779	0.614565	0.064783	1	0.741307	0.042301	-0.15779	-0.53877	-0.14043	0.362497		sul1	0.916421	0.952889	0.859759	0.902768	1	0.971254	0.140909	0.901342	0.460394	0.985336	0.066537
sul2	0.440407	0.513247	0.852201	0.117309	0.741307	1	0.20186	0.215116	-0.46418	0.18661	0.559139		sul2	0.811628	0.928763	0.736563	0.807185	0.971254	1	0.064453	0.789619	0.33912	0.983097	0.083186
tetA	0.10313	-0.05497	-0.05637	0.27888	0.042301	0.20186	1	0.744468	0.142307	-0.12171	-0.23732		tetA	0.13633	0.224579	0.326692	0.023302	0.140909	0.064453	1	0.066564	0.816977	0.045731	-0.16706
tetB	0.53686	0.189909	0.215831	0.600554	-0.15779	0.215116	0.744468	1	0.082932	0.335776	-0.01074		tetB	0.992312	0.860999	0.951166	0.978816	0.901342	0.789619	0.066564	1	0.518568	0.868534	0.028766
intl1	-0.14931	-0.53604	-0.48947	-0.24024	-0.53877	-0.46418	0.142307	0.082932	1	-0.16961	-0.34816		intl1	0.573659	0.536065	0.745161	0.458167	0.460394	0.33912	0.816977	0.518568	1	0.368998	-0.19922
aac3-2	0.438511	0.721786	0.182602	0.733887	-0.14043	0.18661	-0.12171	0.335776	-0.16961	1	0.225923		aac3-2	0.880129	0.944057	0.801515	0.873764	0.985336	0.983097	0.045731	0.868534	0.368998	1	0.131047
ermB	0.244427	0.10767	0.756334	0.061623	0.362497	0.559139	-0.23732	-0.01074	-0.34816	0.225923	1		ermB	-0.06266	-0.15901	-0.13199	-0.12811	0.066537	0.083186	-0.16706	0.028766	-0.19922	0.131047	1
WINTER													SUMMER
SITE-SITE	JS	KS	VB	VS	KBB	KBS	SCB	SCS	STB	STS			SITE-SITE	JS	KS	VB	VS	KBB	KBS	SCB	SCS	STB	STS
JS	1	0.995096	0.998959	0.97747	0.80399	0.999247	0.997386	0.982606	0.938729	0.993624			JS	1	0.369489	0.987065	0.775374	-0.01743	0.81499	0.449103	0.73476	0.870514	0.821222
KS	0.995096	1	0.993771	0.959577	0.854035	0.993846	0.995888	0.967785	0.963733	0.980574			KS	0.369489	1	0.424675	0.058746	0.803327	0.616582	-0.18436	0.669885	0.609676	0.674329
VB	0.998959	0.993771	1	0.979521	0.799992	0.998739	0.99561	0.983501	0.93555	0.993998			VB	0.987065	0.424675	1	0.664697	0.028282	0.893401	0.301087	0.676207	0.934283	0.895904
VS	0.97747	0.959577	0.979521	1	0.679989	0.983109	0.962484	0.999115	0.852625	0.994265			VS	0.775374	0.058746	0.664697	1	-0.18457	0.280992	0.912005	0.764476	0.377644	0.305148
KBB	0.80399	0.854035	0.799992	0.679989	1	0.793741	0.830199	0.701547	0.954772	0.738004			KBB	-0.01743	0.803327	0.028282	-0.18457	1	0.29169	-0.2732	0.379188	0.21347	0.318407
KBS	0.999247	0.993846	0.998739	0.983109	0.793741	1	0.995388	0.987721	0.931911	0.996154			KBS	0.81499	0.616582	0.893401	0.280992	0.29169	1	-0.13387	0.50356	0.987202	0.992148
SCB	0.997386	0.995888	0.99561	0.962484	0.830199	0.995388	1	0.968977	0.955663	0.985441			SCB	0.449103	-0.18436	0.301087	0.912005	-0.2732	-0.13387	1	0.584311	-0.03446	-0.10612
SCS	0.982606	0.967785	0.983501	0.999115	0.701547	0.987721	0.968977	1	0.867385	0.996091			SCS	0.73476	0.669885	0.676207	0.764476	0.379188	0.50356	0.584311	1	0.580088	0.560845
STB	0.938729	0.963733	0.93555	0.852625	0.954772	0.931911	0.955663	0.867385	1	0.897175			STB	0.870514	0.609676	0.934283	0.377644	0.21347	0.987202	-0.03446	0.580088	1	0.989104
STS	0.993624	0.980574	0.993998	0.994265	0.738004	0.996154	0.985441	0.996091	0.897175	1			STS	0.821222	0.674329	0.895904	0.305148	0.318407	0.992148	-0.10612	0.560845	0.989104	1

## Sheet: Table S6
					WINTER		SUMMER
Target gene	Primer name	Primers (5´- 3´) for qPCR amplification	Amplicon size	Reference	Accuracy(R2)	Efficiency(%)	Accuracy(R2)	Efficiency(%)
ermB	erm(B)-91f	GATACCGTTTACGAAATTGG	364 bp	Milaković et al. 2019	0,912	97188	0,674	101358
	erm(B)-454r	GAATCGAGACTTGAGTGTGC
16S rRNA	534R	CCTACGGGAGGCAGCAG	174 bp	Lopez et al.,2004	0,991	100716	0,997	87458
	341F	ATTACCGCGGCTGCTGGCA
intl1	intl1_LC1	GCCTTGATGTTACCCGAGAG	196 bp	Barraud et al., 2010	0,887	91594	0,912	96983
	intl1_LC5	GATCGGTCGAATGCGTGT
blaTEM	blaTEM-F	TTCCTGTTTTTGCTCACCCAG	113 bp	Cacace et al. 2019	0,923	95481	0,988	90,18
	blaTEM-R	CTCAAGGATCTTACCGCTGTTG
Sul1	qSUL_1-653f	CCGTTGGCCTTCCTGTAAAG	67 pb	Heuer and Smalla, 2007	0,965	84788	1	99268
	qSUL_1-719r	TTGCCGATCGCGTGAAGT
Sul2	qSUL2_595f	CGGCTGCGCTTCGATT	59 bp	Heuer and Smalla, 2007	0,896	82522	0,972	90406
	qSUL2_654r	CGCGCGCAGAA GGATT
blaVIM	VIM-F	AGTGGTGAGTATCCGACAG	212 bp	Milaković et al. 2019	0,993	99851	0,974	96646
	VIM-UR	TCAATCTCCGCGAGAAG
blaCTX-M	CTXM-F	CTATGGCACCACCAACGATA		Cacace et al. 2019	0,989	92086	0,953	121167
	CTXM-R	ACGGCTTTCTGCCTTAGGTT
tetA	Tet(A)-F	CAGGCAGGTGGATGAGGAA	174 bp	Huang et al. 2015	0,905	103,76	0,91	100231
	Tet(A)-R	GGCAGGCAGAGCAAGTAGAG
tetB	Tet(B)-F	GTCATTGCCGATACCACCTC	131 bp		0,978	104301	0,997	93186
	Tet(B)-R	GGACTATGCGGTGAAATCTCTC
aac3-2	aac(3’)-IIa/aacC3/aacC2	TCGGTCGCCATCGAGAAG	154 bp	Lam et al. 2017	0,971	93241	0,96	96783
	aac(3’)-IIc/ aacC2	ATGTCCTGCGCGTCGAA
mphA	mphA-01	CTGACGCGCTCCGTGTT	154 bp	Helsens et al. 2020	0,838	91739	0,846	91908
	mphA-01	GGTGGTGCATGGCGATCT
